# Supplementary material for: Salinity Gradients Override Hydraulic Connectivity in Shaping Bacterial Community Assembly and Network Stability at a Coastal Aquifer–Reservoir Interface
Source: Microorganisms. 2025 Jul 8;13(7):1611. doi: 10.3390/microorganisms13071611 (PMC12300386; doi:10.3390/microorganisms13071611)
Supplement: Supplementary file 1 [file microorganisms-13-01611-s001.zip]

Archive with 1 entries (1 files):
- microorganisms-3695232-supplementary.pdf
